# Supplementary material for: Study on Proteomics-Based Aortic Dissection Molecular Markers Using iTRAQ Combined With Label Free Techniques
Source: Front Physiol. 2022 Jul 15;13:862732. doi: 10.3389/fphys.2022.862732 (PMC9335284; doi:10.3389/fphys.2022.862732)
Supplement: Supplementary file 2 [file DataSheet3.xlsx]

## Sheet: Sheet1
name	sex,1=male,2=female	age	hospital level	hospital name	receiving department,1=cardiovascular,2=emergency ward,3=outpatient,4=other	CT examination has been completed,1=done,2=no	CAG has been complete,1=done,2=none	ECG has been complete,1=yes,2=no	date of death	time of death and time of onset,1=less than 24h,2=24-48h,3=more than 48h	whether the diagnosis was clear at the time of death,1=yes,2=no	cause of death,1=acatalepsia,2=malpractice,3=disease progression	postmortem diagnsis	0=control,1=aad
陈某桂	1	26	1	化州市播扬卫生院	2	2	2	2	2015-03-01	1	2	1	心源性休克	0
刘某	2	27	3	河源市人民医院	3	2	2	2	2016-04-13	1	2	1	爆发性心肌炎可能性大	0
卢某	1	28	1	郁南县某镇卫生院	2	2	2	2	2017-02-18	1	2	1	心脏骤停	0
邝某	1	31	1	增城区中新镇中心卫生院	2	2	2	2	2017-02-01	1	2	1	法医鉴定冠心病致急性心功能障碍死亡	0
范某天	1	32	1	佛冈县迳头镇烟岭卫生院	3	2	2	2	2017-07-24	2	2	2	法医鉴定药物过敏致急性呼吸循环功能	0
周某	1	37	2	清远市清城区人民医院	2	2	2	1	2016-05-03	1	2	1	心源性休克可能性大	0
林某	2	37	1	高州市根子镇卫生院	1	2	2	1	2016-01-01		2	1	昏迷	0
胡某	2	39	3	中信惠州医院	2	2	2	2	2016-09-20	1	2	1	心源性休克	0
唐某	1	41	1	某镇中心卫生院	3	2	2	1	2017-03-11	1	2	1	法医鉴定冠心病及药物过敏性休克共同	0
刘某	1	44	3	惠州市第三人民医院	1	2	1	1	2015-05-24	3	1	3	急性心肌梗死	0
胡某	1	46	2	清远市清新区人民医院	2	2	2	1	2017-02-12	1	2	1	心源性休克	0
刘某	2	47	1	溪头镇卫生院	3	2	2	2	2017-08-14	1	2	1	法医鉴定急性心肌梗死导致心功能障碍	0
岑某	1	47	2	英德市人民医院	2	2	1	1	2015-04-21	3	1	3	急性心肌梗死	0
陈某秀	1	48	2	吴川市人民医院	1	2	2	1	2017-03-09	1	2	1	心源性休克	0
邓某	1	48	2	英德市中医院	1	2	2	1	2017-08-13	3	1	3	不明，心功能衰竭	0
陈某喜	2	48	3	云浮市中医院	1	2	2	1	2016-10-23	3	1	3	心源性休克	0
雷某	1	48	3	汕头大学医学院第一附属	2	2	2	1	2016-07-28	1	2	1	急性冠脉综合征	0
叶某	1	48	2	惠州市小金口人民医院	2	2	2	1	2015-09-29	1	2	1	急性心肌梗死	0
张某	1	48	3	广东省妇幼保健院	2	2	2	2	2015-01-06	1	2	1	法医鉴定惯性病致心功能衰竭	0
陈某	1	49	3	阳春市人民医院	1	2	1	1	2017-07-12	3	1	2	心源性猝死	0
张某	1	49	2	佛山市顺德区乐从医院	1	2	2	1	2016-08-26	3	2	1	心源性休克	0
黎某	2	49	1	卫生院	3	2	2	2	2015-07-14	1	2	1	法医鉴定脂肪心导致急性心功能障碍死	0
梁某	1	49	3	阳江市中医医院	4	2	2	1	2015-01-01	3	2	1	法医鉴定心肌炎致心功能障碍死亡	0
吴某	2	49	2	广东省湛江农垦第二医院	4	2	2	1	2014-10-11	3	2	1	心源性休克	0
吴某	2	50	2	连平县第二人民医院	2	2	2	1	2017-01-15	2	2	1	心脏骤停	0
刘某喜	1	50	3	惠州市中信医院	2	2	2	2	2015-12-05	1	2	1	心源性休克	0
叶某豪	1	50	2	汕尾逸挥基金医院	1	2	2	1	2015-10-11	2	2	1	猝死	0
李某琼	2	51	3	河源市人民医院	1	2	1	1	2017-12-27	1	1	2	心脏骤停	0
丘某	1	52	2	连平县人民医院	2	2	2	2	2016-04-01	1	2	1	心肌炎可能性大	0
吴某强	1	52	1	连州市大路边镇中心卫生院	3	2	2	1	2016-05-19	1	2	1	急性心肌梗死可能性大	0
卢某	1	52	3	惠州市惠阳区三和医院	2	2	2	2	2015-10-30	1	1	3	尸检冠心病致急性心功能障碍死亡	0
李某忠	1	53	3	汕头大学医学院第一附属	1	1	2	2					未死亡	0
湛某	1	53	1	阳春市潭水中心卫生院	3	2	2	1	2015-04-02	1	2	1	急性心衰可能性大	0
李某	1	54	1	南海区西樵社区卫生服务	3	2	2	1	2017-06-22	1	1	3	法医鉴定下壁心梗导致急性心功能障碍	0
张某	1	55	3	河源市人民医院	2	2	2	1	2017-06-11	1	1	3	急性心肌梗死可能性大	0
曹某	1	56	3	广州市第八人民医院急诊	2	2	1	1	2016-05-21	1	1	3	心源性休克	0
杨某	1	56	2	郁南县第二人民医院	1	2	2	1	2016-09-03	1	2	1	法医鉴定冠心病导致急	0
彭某	1	56	3	广东医学院附属医院	1	2	1	1	2015-03-10	3	2	3	心源性休克	0
张某伟	1	58	3	阳江市中医院	1	2	1	1	2016-03-28	3	1	3	法医鉴定急性心肌梗死	0
陈某卿	2	59	3	汕头大学附属医院	1	2	1	1	2017-03-25	3	1	3	心源性休克	0
叶某	1	59	2	龙门县人民医院	2	2	2	1	2017-05-04	1	2	1	心脏骤停	0
李某	1	59	2	广州市荔湾区人民医院	2	2	2	1	2016-02-24	3	2	1	尸检为急性心肌梗死	0
詹某	1	59	3	佛山市三水市人民医院	2	1	1	1	2015-04-03	1	1	3	急性心肌梗死	0
胡某	1	60	1	英德市东华镇鱼湾卫生院	3	2	2	1	2017-08-20	3	2	3	不明	0
唐某兵	1	60	2	连州市人民医院	1	2	2	1	2017-05-17	3	1	3	急性心肌梗死	0
孙某	1	61	3	河源市人民医院	2	2	2	1	2016-08-16	3	2	1	急性心肌梗死可能性大	0
魏某	1	61	3	肇庆市中医院	2	2	2	1	2016-01-27	1	2	1	心源性休克	0
赵某	2	61	2	郁南县人民医院	2	2	2	1	2014-09-11	1	2	1	急性心肌梗死	0
邓某	2	61	2	连州市人民医院	2	2	2	1	2015-02-25	2	2	1	法医鉴定左心室心肌全层梗死并室壁破	0
刘某球	1	62	1	广州市增城区某社区卫生	3	2	2	1	2017-02-10	1	2	1	法医鉴定符合冠心病导致急性心功能障	0
田某	1	62	3	惠州市中心人民医院	1	2	1	1	2017-01-03	3	1	2	冠脉穿孔	0
茹某	2	62	3	阳江市人民医院	2	2	1	1	2016-02-24	1	1	3	心源性休克	0
虞某	1	62	2	连山某自治县人民医院	2	2	2	2	2016-06-12	1	2	1	法医鉴定急性心梗	0
陆某	1	63	3	阳江市人民医院	1	2	1	1	2017-03-30	1	1	2	前降支穿孔	0
汪某	1	63	3	阳春市人民医院	2	2	2	1	2016-12-14	1	2	1	急性心肌梗死	0
肖某	2	64	2	吴川市人民医院	1	2	1	1	2017-04-12	3	1	3	支架内再狭窄可能	0
关某	1	64	3	佛山市第一人民医院	2	2	2	1	2015-07-06	1	2	1	心源性休克	0
何某	1	64	3	广东省人民医院	1	2	1	1	2015-02-13	3	1	2	冠脉穿孔	0
吴某	1	65	3	广东医学院附属医院	1	2	2	1	2015-08-27	3	1	2	法医鉴定左心房破裂致心包填塞	0
詹某	1	65	3	惠州市中心人民医院	1	2	1	1	2016-02-19	1	1	2	法医鉴定支架植入术后继发血栓	0
杜某	1	65	2	四会市人民医院	2	2	2	2	2015-06-20	1	2	1	心源性休克	0
张某林	1	66	3	惠州市第三人民医院	1	2	1	1	2017-01-25	1	1	3	心脏骤停	0
张某	2	66	3	肇庆市第一人民医院	1	2	1	1	2016-08-31	3	1	2	心源性休克	0
刘某清	2	66	2	中国海洋石油南海西部医院	1	2	2	1	2015-01-16	1	2	1	主动脉瓣严重钙化伴关闭不全导致急性	0
李某香	2	67	3	中山大学孙逸仙纪念医院	1	2	1	1					未死亡	0
严某	1	69	3	汕头大学医学院第一附属	1	2	2	1	2017-10-11	3	2	1	心脏骤停	0
黎某	1	72	2	惠州市惠城区小金口医院	2	2	2	1	2015-08-22	1	1	3	急性下壁心肌梗死	0
黎某	1	73	3	广东省农垦中心医院	1	2	1	1	2017-09-29	3	1	3	心功能衰竭	0
陶某	1	74	3	南海区人民医院	4	2	2	1	2017-07-07	1	1	3	心脏骤停	0
李某	1	74	2	中国海洋石油南海西部医院	2	2	2	1	2015-09-05	1	2	1	急性心肌梗死	0
叶某苏	1	75	1	程村镇卫生院	3	2	2	2	2017-07-01	1	2	1	心脏骤停	0
林某	2	75	3	吴川市人民医院	4	2	1	1	2016-01-17	3	1	2	右侧髂内动脉破裂出血导致失血性休克	0
覃某	2	75	3	高明区人民医院	1	2	1	1	2016-03-28	3	1	3	心源性休克	0
黄某	1	77	3	广东医学院附属医院	1	2	1	1	2015-08-07	3	1	2	脑血管意外	0
林某	2	78	3	汕头市中心医院	1	2	2	1	2016-12-22	1	2	1	心源性猝死 急性心肌梗死待排	0
梁某	2	84	1	高州市南塘镇卫生院	2	2	2	2	2015-04-23	1	2	1	急性心肌梗死可能性大	0
范某	2	88	3	佛山市南海区人民医院	3	2	2	1					未死亡,2015	0
白某	1	77	3	广医二院	3	1	1	1					未死亡,2017	0
陈某	2	92	2	清城区人民医院	2	2	2	2	2017-05-26	1	2	1	法医鉴定冠心病致急性心功能障碍	0
达某	1	37	2	南沙区妇幼保健院	2	2	2	2	2017-10-21	1	2	1	主动脉夹层或者急性心梗	0
付某	1	71	3	增城区人民医院	1	2	2	1	2017-05-05	3	1	2	法医鉴定Ⅲ度房室传导阻滞基础上，因	0
何某	2	80	2	连州市中医院	4	2	2	1	2017-09-25	3	2	1	急性心梗可能性大	0
黄某	1	78	1	清远清新区龙颈镇卫生院	3	2	2	2	2017-01-17	1	2	1	急性心梗可能性大	0
黄某沛	1	61	3	清远市中医院	4	2	2	1	2017-03-06	3	2	1	法医鉴定冠心病导致急性心功能障碍	0
黄某	1	54	3	惠州市第六人民医院	1	2	2	1	2017-01-14	1	1	3	急性心梗	0
黎某	2	52	3	清远市人民医院	2	2	2	2	2017-06-23	1	2	1	心源性休克	0
林某涛	1	68	2	汕头市第四人民医院	4	2	2	2	2017-01-12	1	2	1	急性左心衰并发急性心肌梗塞	0
林某	2	29	2	佛山市南海区第七人民医院	3	2	2	2	2016-08-06	2	2	1	暴发性心肌炎(病毒性心肌炎)	0
林某英	2	60	3	汕头大学医学院第一附属医院	1	2	2	1	2017-01-20	3	2	3	心源性休克	0
彭某	1	35	3	中山三院	1	1	2	1	2016-02-04	3	2	3	术后感染	0
张某	2	22	2	达州市中医院	3	2	2	2	2017-12-26	2	2	1	法医鉴定心肌炎（累及房室结）	0
章某	1	58	3	汕头大学医学院第一附属医院	1	2	2	1	2017-06-18	3	2	3	心源性休克	0
钟某	1	59	3	清远市人民医院	1	2	1	1	2017-03-19	1	2	3	急性心梗	0
蔡某燕	2	27	2	肇庆高新区人民医院	2	2	2	1	2016-08-03	3	2	3	病毒性心肌炎致急性心功能障碍	0
蔡某	1	68	1	太平镇卫生院	2	2	2	1	2016-02-20	1	2	1	法医鉴定冠心病（左前降支狭窄约90%，	0
陈某	1	1	3	连州市人民医院	2	2	2	2	2016-03-18	1	1	3	法医鉴定心脏疾病基础上，肺部感染	0
陈某	1	44	3	清远市中医院	3	2	2	2	2016-08-26	2	2	1	心源性休克	0
成某	1	76	2	连州市中医院	3	2	2	1	2016-05-08	1	1	2	急性心梗	0
邓某武	1	65	3	清远市人民医院	4	2	2	1	2016-06-17	1	1	3	法医鉴定冠心病导致急性心功能障碍	0
邓某	1	58	1	罗村医院	2	2	2	2	2016-09-03	1	2	1	心源性休克	0
甘某	1	71	3	清远市人民医院	1	2	1	1	2016-05-27	3	2	3	心源性休克	0
关某	1	64	3	佛山市第一人民医院	2	2	2	1	2015-07-06	1	1	2	急性心梗	0
黄某娥	2	75	2	荔湾区第二人民医院	2	2	2	1	2016-04-19	1	2	3	急性心梗可能性大	0
黄某	1	76	3	惠州市中心医院	1	2	2	1	2016-10-04	3	1	2	消化道出血	0
孔某	2	49	3	清远市人民医院	4	2	1	1	2015-12-22	3	1	3	法医鉴定多脏器功能衰竭	0
李某	1	49	2	佛山市南海区第四人民医院	2	2	2	1	2015-11-11	1	2	3	心跳骤停	0
林某	1	67	3	清远市人民医院	2	2	2	1	2016-10-11	1	2	3	心源性休克	0
刘某兴	2	67	1	太平镇卫生院	3	2	2	2	2016-12-29	1	2	1	心源性休克	0
骆某	1	55	3	中山三院岭南医院	2	2	2	2	2016-05-12	1	2	1	心源性休克	0
王某	1	69	3	罗定市人民医院	1	2	1	1	2016-04-30	1	2	3	支架内再狭窄可能	0
叶某	2	49	3	四会市人民医院	2	2	2	2	2016-01-27	1	2	3	心肌炎可能性大	0
原某	1	65	2	南海区第五人民医院	4	2	2	2	2016-07-10	3	2	1	心源性休克	0
周某	1	37	2	清城区人民医院	3	2	2	1	2016-05-03	1	2	3	法医鉴定冠心病导致急性心功能障碍	0
朱某	1	57	1	益康医疗	3	2	2	2	2016-01-01	1	2	1	法医鉴定冠心病发作导致急性心功能障	0
陈某	2	78	2	连州市残疾人康复医院	4	2	2	1	2015-05-17	3	2	1	法医鉴定为冠心病	0
邓某	1	68	3	南方医科大学珠江医院	1	2	1	1	2015-08-23	3	1	2	心包填塞	0
高某	1	68	3	增城人民医院	1	2	1	1	2015-09-12	1	1	3	急性心梗,心脏破裂可能性大	0
黄某	1	75	2	连州市残疾人康复医院	4	2	2	1	2015-07-15	3	2	1	心源性休克	0
李某杰	1	24	1	平台镇卫生院	2	2	2	2	2015-02-05	1	2	1	尸检冠状动脉粥样硬化性心脏病急性发	0
梁某	1	80	3	清远人民医院	1	2	2	1	2015-07-05	1	2	1	急性心梗可能性大	0
丘某	2	73	3	广东省人民医院	1	2	1	1	2015-02-12	1	1	3	急性心梗	0
王某	1	89	3	清远市人民医院	4	2	2	1	2015-04-22	3	2	1	急性心梗可能性大	0
王某	1	57	1	英德市桥头镇卫生院	2	2	2	1	2014-08-26	1	2	3	法医鉴定冠心病致急性心功能障碍	0
王某	1	67	3	增城区人民医院	4	2	2	1	2015-11-21	3	2	1	心衰并脑血管意外	0
杨某	1	36	1	清新区浸潭镇卫生院	2	2	2	1	2015-08-16	1	2	1	心源性休克	0
叶某	2	53	1	新兴县水台镇卫生院	2	2	2	1	2015-05-29	3	2	3	急性心梗可能性大	0
冯某	1	42	2	惠阳区人民医院	1	2	1	1	2014-07-10	3	1	3	心源性休克	0
甘某	1	62	3	广州市番禺区中心医院	1	2	1	1	2013-12-22	3	1	3	急性非ST段抬高型心梗	0
梁某	2	27	3	广东省水电医院	2	2	2	1	2013-08-15	2	2	3	法医鉴定病毒性心肌炎导致急性心功能	0
王某	1	22	3	连州市人民医院	4	2	2	1	2014-03-25	1	2	1	急性重症病毒性心肌炎	0
刘某	1	52	2	博罗县人民医院	1	2	1	1	2014-09-12	3	2	3	心源性休克,冠脉正常,夹层可能性大	0
戚某	1	46	2	肇庆市第一人民医院	1	2	2	1	2014-05-09	1	1	3	急性心肌梗死	0
闫某	2	66	3	惠州市第三人民医院	1	2	1	1	2013-12-15	3	1	3	心功能衰竭	0
陈某	1	56	2	广州市荔湾区人民医院	1	2	2	1	2013-11-27	3	2	3	高侧壁心肌梗死	0
李志强	1	47	3	湛江市第二人民医院	2	2	2	1	2013-01-04	3	2	3	急性心肌梗死	0
梁某	1	61	3	广东医学院附属医院	1	2	1	1	2012-03-12	3	1	3	急性心肌梗死	0
梁某	1	31	3	云浮市人民医院	4	2	2	1	2013-04-10	1	2	3	法医鉴定左心室壁急性心肌梗死	0
刘某	2	67	3	高要市人民医院	4	2	1	1	2013-05-27	2	1	3	法医鉴定左心室肌新鲜梗死、左心室肌	0
全某	1	45	1	狮山镇小榄社区卫生服务站	2	2	2	1	2013-04-25	1	2	3	心源性休克	0
谢某	1	43	2	德庆县人民医院	2	2	2	1	2013-05-12	1	1	3	急性心肌梗死	0
陈某霞	2	54	3	阳江市人民医院	1	2	2	2	2017-07-04	1	2	1	心源性休克	0
陈某杰	1	8	3	广东省湛江农垦某医院	4	2	2	1	2015-12-31	1	2	1	爆发性心肌炎可能性大	0
朱某	1	20	3	云浮市中医院	3	2	2	2	2016-02-14	1	2	1	法医鉴定细菌性心肌炎并发左冠状动脉	0
蒋某	2	22	3	广州市第八人民医院急诊	2	2	2	1	2016-07-08	1	2	1	爆发性心肌炎可能	0
王某	1	30	3	韶关市第一人民医院	2	2	2	1	2017-08-12	2	2	1	法医鉴定主动脉夹层心包内破裂	1
苏某	1	35	3	罗定市人民医院	2	2	2	2	2017-01-28	2	2	1	法医鉴定升主动脉根部动脉瘤破裂	1
李某伟	1	37	2	阳西县人民医院	1	2	2	1	2017-02-19	1	2	1	法医鉴定主动脉夹层动脉瘤破裂	1
陈某	2	43	1	阳西县沙扒镇卫生院	2	2	2	1	2015-02-10	1	2	1	主动脉夹层可能	1
吴广惠	1	45	2	清远市清新区人民医院	4	2	2	1	2015-07-06	1	2	1	法医鉴定升主动脉夹层动脉瘤破裂致急	1
陈某	1	63	3	广东省第二人民医院	1	2	2	2	2016-02-10	3	2	1	夹层瘤破裂	1
雷某	2	77	3	广东省人民医院	1	1	2	1	2015-03-05	3	1	3	夹层瘤破裂可能	1
王某	1	29	3	解放军第四二一医院	2	2	2	1	2017-05-17	1	2	1	法医鉴定DebakeyI型主动脉夹层破裂至心�	1
王某	1	40	3	番禺区中医院	2	2	2	1	2017-01-21	2	2	1	法医鉴定主动脉夹层瘤破裂致心包填塞	1
邓某友	1	81	3	广州市第十二人民医院	2	2	2	2	2015-12-10	1	2	1	主动脉夹层可能性大	1
赖某	2	49	1	加益镇卫生院	2	2	2	2	2016-06-29	1	2	1	主动脉夹层可能性大	1
练某	1	49	1	新兴县河头镇卫生院湾边卫生�	3	2	2	1	2016-01-18	1	2	1	尸检提示主动脉夹层瘤破裂并心包填塞	1
刘某玲	2	61	2	清远市清城区人民医院	1	2	2	1	2016-02-02	2	2	1	南医法医鉴定主动脉粥样硬化性夹层动	1
王某娟	2	61	3	中山大学第一附属医院	4	1	2	1	2016-01-30	3	1	2	主动脉夹层术后心房破裂	1
吴某	1	45	2	清新区人民医院	4	2	2	1	2015-07-06	1	2	1	中大法医鉴定升主动脉夹层动脉瘤破裂	1
常某	1	49	2	南海区中医院沙头分院	2	2	2	1	2015-05-22	1	2	3	主动脉夹层可能性大	1
冯某	1	49	3	清远市人民医院	1	2	2	2	2015-03-18	1	2	1	法医鉴定主动脉夹层动脉瘤破裂出血致	1
付某	1	51	2	番禺化龙医院	1	2	2	1	2014-03-11	3	2	1	尸检因升主动脉夹层动脉瘤破裂、出血	1
康某	1	22	1	番禺区南村医院	2	2	2	1	2016-02-03	2	2	1	主动脉夹层可能性大	1
梁某	1	43	3	肇庆市第一人民医院	1	1	2	1	2014-12-08	1	1	3	主动脉瘤破裂出血	1
陈某	1	44	3	佛山市人民医院	2	2	2	1	2014-06-14	3	2	1	法医鉴定主动脉夹层动脉瘤破裂导致急	1
黄某	1	56	3	云浮市中医院	2	2	2	1	2013-02-07	1	2	1	主动脉夹层可能性大	1
谭某	1	40	2	顺德市龙江医院	2	2	2	1	2013-11-22	1	2	1	主动脉夹层破裂	1
唐某	2	44			2	2	2	1	2014-04-22	3	2	1	心源性休克,主动脉夹层可能	1
韦某	1	51	2	南海区第四人民医院	2	2	2	2	2014-10-02	1	2	1	腹主动脉夹层可能	1
周某	1	36	1	南海区罗村医院	2	2	2	1	2013-06-11	1	2	3	主动脉夹层可能性大	1
