# Supplementary material for: Study on Proteomics-Based Aortic Dissection Molecular Markers Using iTRAQ Combined With Label Free Techniques
Source: Front Physiol. 2022 Jul 15;13:862732. doi: 10.3389/fphys.2022.862732 (PMC9335284; doi:10.3389/fphys.2022.862732)
Supplement: Supplementary file 3 [file DataSheet1.xlsx]

## Sheet: Sheet1
name	ID	group	HP	DM	SMOKE	AGE	SEX	HEIGHT	WEIGHT	HGB	PLT	RBC	WBC	ALT	AST	CK	CKMB	SCR	INR	APTT	FIB	BMI
甄广强	1	1	1	2	2	65	1	175	100	140	157	4.68	7		16	95	7.8		0.99	29.7	4.24	32.65
王建华	2	1	1	2	2	46	1	169	80	141	118	4.77	24.88	68	65	320	11.9	230.4	1.14	39.1	6.76	28.01
刘秋清	3	1	1	2	1	40	1	172	78	149	309	5.3	10.58	26	19	45	4.4	329.58	0.99	42.7	7.35	26.37
庄陆生	4	1	1	2	1	62	1	178	63	129	132	3.92	12.97	11	19	209	16.4	79.4	1.14	40	1.94	19.88
李荣济	5	1	1	2	1	80	1	168	65	119	443	3.69	19.07	15	21	36	5.3	93.9	0.97	43.7	8.52	23.03
陈桂荣	6	1	1	2	2	65	1	167	70	132	146	4.31	13.41	17	15	102	5.6	109.16	1.11	35.5	3.75	25.1
陈少燕	7	1	1	2	2	44	2	162	67	130	320	4.26	12.86	22	18	88	6.5	80.9	1	34.3	3.4	25.53
邓光玲	8	1	1	2	1	65	1	171	75	151	153	4.86	13.47	14	16	69	9.4	84.99	1.11	37.4	2.01	25.65
刘伟	9	1	1	2	1	59	1	160	64	148	217	4.73	10.3	33	88	767	65.4	115.08	1.18	39	4.1	25
姜泮峰	11	1	1	2	1	39	1	170	85	149	186	4.41	9.89	28	42	268	35.2	125.75	1.13	33.4	1.32	29.41
何玉要	12	1	2	2	2	43	1	172	87.5	138	206	4.9	9.71		13	68	6.3	111.36	1.1	49.6	6.04	29.58
罗进东	13	1	1	2	1	51	1	170	78	159	202	5.02	8.71	13	22	147	8	96.97	1.03	38.5	4.1	26.99
陈灼通	15	1	1	1	1	80	1	167	59	82	79	2.41	4.18		32	91	26.5	105.2	1.09	34.5	3.12	21.16
谢义新	16	1	1	2	1	62	1	170	64	149	157	4.79	17.32	13	18	69	11.3	153.73	0.99	34	3.47	22.15
谢崇明	17	1	1	2	1	53	1	168	72	145	121	4.62	10.58	22	26	125	8.7	193.9	1.08	37.6	1.77	25.51
朱少波	18	1	1	2	1	60	1	168	70	114	198	3.62	7.28	16	14	58	10.9	67.65	0.98	36	7.17	24.8
吴静雄	19	1	1	2	1	48	1	164	75	131	353	4.56	12.04	51	25	47	8.6	83.11				27.89
江值生	20	1	1	2	1	65	1	171	55	126	176	4.24	13.44	9	26	479	9.6	86.45	1.31	37.2	1.84	18.81
俞福成	21	1	1	2	2	56	1	173	82	143	130	4.63	16.27	19	23	140	8.8	93.67	1.58	53	0.81	27.4
谢柏壮	22	1	1	2	1	44	1	169	61	133	223	4.56	11.2		40	59	4.8	206.08	1.21	44.3	8.96	21.36
秦红锦	23	1	1	2	2	43	2	170	70	125	269	4.18	11.96					57.26	1.04	39.7	7.6	24.22
孔繁梅	26	1	1	2	2	51	2	155	43.5	130	187	4.03	4.95		30	101	9.8	71.95	1.17	37.2	2.35	18.11
张春纺	27	1	1	2	1	62	1	165	60	153	173	5.01	10.66		34	198	14.2	194.37	1.02	43.8	3.5	22.04
阮灶群	28	1	1	2	2	45	2	153	52	87	277	5.04	8.97	19	20	62	10.9	57.2	1.21	38.6	8.5	22.21
陈彩勤	30	1	1	2	2	61	2	155	50	127	182	4.1	8.25	15	19	144	10.5		1.03	35.9	4.42	20.81
徐元武	31	1	2	2	1	60	1	178	75	132	211	4.23	9.92	71	37	32	6.8	86.6				23.67
朱炳森	32	1	1	2	1	63	1	167	63	122	197	5.85	18.89	58	51	47	25.4		1.27	48.5	6.36	22.59
蓝小彬	33	1	1	2	1	60	1	178	83	136	93	4.04	10.91	45	24	121	6.6		1.37	42.8	1.3	26.2
何汝流	35	1	1	2	1	89	1	168	56	135	167	4.41	12.09	207	298	148	23.9		1.32	41.2	2.25	19.84
杨其双	36	1	2	2	1	54	1	168	55	127	133	3.85	12.06		21	224	11.7	83.35	1.22	43.3	5.03	19.49
邱存力	37	1	1	2	1	46	1	168	70	124	106	3.84	14.7		18	335	7.8	232.38	1.51	44.9	4.14	24.8
柯细鹏	38	1	1	2	1	50	1	168	80	117	157	5.32	11.5	18	24	181	9.6	84.5	1.2	37.3	3.62	28.34
林纪盛	39	1	1	2	1	39	1	170	90	155	90	4.88	13.74		26	58	9.4	58.33	1.33	45	5	31.14
林大种	42	1	1	2	2	74	1	161	62	71	232	2.38	5.05		57	40	6.5	72.31	1.25	41.5	7.38	23.92
蔡勤文	43	1	1	2	1	54	1	170	70	121	148	4.2	12.96	106	75	40	9.9	114.5	1.23	33.6	4.46	24.22
雷忠保	44	1	1	2	1	43	1	164	75	134	198	4.57	7.98		30	99	5.5	156.75	1.23	45.2	7.12	27.89
陈少玲	45	1	1	2	2	75	2	152	72	140	145	4.55	16.42	21	25	59	8.9	97.33	1.14	34.5	2.87	31.16
石安根	46	1	1	2	1	51	1	168	70	142	300	4.98	11.11	17	21	340	12.6	81.17	1.08	47.4	6.1	24.8
殷锦堂	47	1	1	2	2	61	1	162	65	144	209	6.89	14.92	16	21	166	8.9	127.15	1.1	40.5	2.48	24.77
张力	48	1	1	2	2	71	2	150	62.5	128	237	4.35	6.1		26	92	15.4	83.64	1.04	36.7	4.8	27.78
江明锋	49	1	1	2	1	41	1	178	79	138	199	4.35	16.36	13	17	311	14	96.37	1.77	39.6	5.11	24.93
于与柏	50	1	1	2	1	44	1	162	65	112	665	3.56	11.95	34	16	22	6	69.33	1.17	44.3	10.48	24.77
高金凤	51	1	2	2	2	85	2	154	61	139	217	4.55	14.07	7	15	116	24.8	90.98	1.04	39.5	4.21	25.72
谈宝安	52	1	1	2	2	52	1	172	90	131	215	6.35	7.03	16	19	77	8.7	107.5	1.07	41.1	6.89	30.42
陈爱绿	54	1	1	2	2	62	2	155	51	123	140	4.14	11.95		21	213	12	67.1	1.22	38.3	2.24	21.23
黄惠莲	55	1	1	2	2	52	2	156	65	126	226	4.25	14.23	27	18	76	5.1	73.37	1.08	33	4.11	26.71
吴庚杨	56	1	1	2	2	40	1	162	65	140	123	4.65	13.51	20	25	175	9.5	201.57	1.16	38	2.53	24.77
梁华桂	58	1	2	2	1	56	1	165	63.5	153	156	5.1	8.28		24	144	9.8	89.7	1	39.9	2.3	23.32
黎国光	1102	1	1	2	1	60	1	168	75	139	159	4.54	12.33						1.14	34.9	3.49	26.57
卢春梅	60	1	2	2	2	39	2	153	55	150	183	4.99	15.14		21	93	10.5					23.5
袁锐锋	61	1	1	2	1	37	1	172	95	152	151	5.47	20.35		78	520	38.1		1.56	48.2	0.85	32.11
苏明嫦	62	1	1	2	2	47	2	160	57.5	123	242	4.24	12.53	21	17	75	10.8	85.32	1.24	40.6	5.37	22.46
彭伟斌	63	1	2	2	2	42	1	167	95	144	185	4.87	15.27		22	72	21	98.76	1.08	35.6	3.98	34.06
余继松	64	1	1	2	1	75	1	165	64	130	199	4.46	5.91		19	82	7.9	161.6	1.1	36.3	3.83	23.51
邓新娣	65	1	1	2	1	56	2	170	70.5	115	703	3.87	9.64		47	21	4.2	60.15	1.16	43.3	10.39	24.39
黎惠勤	67	1	1	2	1	82	1	164	73	145	165	4.34	25.38		402	66	20.1	263.15	1.5	39.7	2.47	27.14
陈敏容	69	1	1	2	1	67	1	174	80	131	198	4.28	10.37		28	70	14.6	113.89	1.06	36.9	4.05	26.42
梁秋花	70	1	1	2	2	70	2	158	60	123	190	4.03	12.98		17	60	3.9	76.08	1.17	40.4	4.39	24.03
潘建基	71	1	2	2	1	67	1	176	75	92	87	3.1	10.74	28	48			69.73				24.21
梁学长	73	1	1	2	1	50	1	165	75	145	303	4.64	18.76		138	4510	68	90.16	1.17	33.4	3.17	27.55
温树汉	1102	1	1	2	1	68	1	169	63	138	163	5.39	9.62	13	16	189.9	14.4	135.8	1.08	42.2	3.01	22.06
蔡蔼羡	75	1	1	2	1	52	1	172	100	141	189	4.67	10.39	49	21	66	7.5	109.6	1.15	45.9	6.88	33.8
周树强	76	1	1	2	1	46	1	162	70	168	238	5.47	14.96		17	65	8.2	102.93	1.22	40.6	8.36	26.67
胡冬月	77	1	1	2	2	70	2	155	50	111	166	3.46	5.22		17	31	13.4	87	0.98	29.6	3.06	20.81
戴世伟	78	1	1	2	2	49	1	165	78	133	166	4.1	15.23	21	19	133	8.8	137.05	1.25	42.3	1.57	28.65
胡国民	106	1	1	2	2	52	1	168	58	162	184	4.49	13.18	75	77	252.4	13.7	85	1.05	35.5	3.82	20.55
黄木林	1011	1	1	2	2	62	2	158	65	116	167	4.19	10.39	18	21	100.7	9.1	64	1.12	28.1	3.76	26.04
刘桂庭	1015	1	1	2	1	66	1	166	60	126	353	5.46	9.01	20	26			68	1.12	49.4	6.78	21.77
林文艺	1021	1	1	2	1	55	1	156	43	159	143	5.18	8.75	22	17	75.2	13.9	77	1.1	30.9	3.14	17.67
陈阮秋	1023	1	1	2	1	70	1	168	63	128	162	4.38	7.42	14	16	151.9	11.4	51	0.94	35.7	5.47	22.32
李光泽	1103	1	1	1	1	73	1	171	80	112	162	4	3.69	15	15	135.9	13.7	133	1.09	33.8	3.44	27.36
叶秋文	1107	1	1	2	11	71	1	168	70	138	223	9	4.38	13	21	263.3	14.7	76	1	33.2	3.38	24.8
梁钜添	1145	1	1	2	1	58	1	167	55	135	246	4.56	10.98	23	30	106.9	13.9	51	0.94	35.7	5.47	19.72
李汝连	1148	1	1	2	2	61	2	152	45	121	283	4.34	10.12	11	13	36.2	8.1	45.5	1.18	42.9	4.35	19.48
谭桂波	1180	1	1	2	1	75	1	160	67.5	122	306	4.16	17.72	95	58			174	1.29	40.3	8.22	26.37
列勤友	11101	1	1	2	1	70	1	158	70	115	260	3.82	15.58	19	16	120	16.3	288.3	1.11	54.6	7.33	28.04
陈锡权	11100	1	1	2	1	56	1	160	65	130	210	4.16	12.49	16	18	254.6	15.3	68	0.99	35.4	3.33	25.39
黄炬文	101	2	1	1	1	70	1	169	61	105	318	3.03	7.18	68	70	70.2	20.1	155	1.06	45.4	5.54	21.36
曾少珍	102	2	1	2	2	80	2	156	46	106	229	4.61	7.28	14	19	123.2	11.1	146	1	34.9	4.06	18.9
黄灼钊	103	2	1	2	1	65	1	172	72	131	270	4.25	8.3	56	42	64.4	16.3	140	0.86	32.1	3.96	24.34
曾惠贤	104	2	2	2	2	52	1	171	68	132	279	4.71	10.94	78	92	217	27.4	114	0.95	33.5	3.96	23.26
张烈强	107	2	1	2	1	47	1	173	64	153	263	4.95	7.7					110	0.92	29.9	3.56	21.38
苏达生	108	2	1	1	1	60	1	170	59	137	155	4.27	8.58	37	216	3440	354	81	1.14	180	3.68	20.42
周炳顺	109	2	1	2	2	76	1	176	67	120	235	4.07	8.94	27	21	37	13	93	1.16	45	7.17	21.63
谢木添	110	2	2	1	2	59	2	151	42	125	545	4.37	12.87	27	208	2199.8	250.6	134	1.19	37.2	1.64	18.42
黄金希	113	2	2	2	2	60	1	163	61	141	328	3.91	14.36	37	31	182.6	20.7	90	0.98	41.4	4.77	22.96
王元信	114	2	2	2	2	73	1	175	70	133	241	4.07	6.55	19	16	109.7	11.5	120	1.05	31.4	3.04	22.86
徐矩针	116	2	2	1	2	58	1	170	59	137	178	6.29	10.06	160	246	171.4	23.7	200	1.56	40.2	3.29	20.42
杨庆红	1108	2	1	2	1	40	1	165	65	138	289	6.42	8.18	36	316	2629.1	159.5	125	1.14	37.8	3.71	23.88
陈仁焕	118	2	2	2	1	59	1	164	53	144	313	4.89	9.49	28	82	1230	87.2	88	1.07	42.3	3.4	19.71
廖瑞安	120	2	1	2	2	83	1	175	56	128	162	4.05	11.26	27	30	146.8	32.6	166	1.53	36.5	3.83	18.29
李少初	122	2	2	2	2	76	1	176	61	101	206	2.55	5.59	37	226	3651	296	101	1.07	37.7	3.18	19.69
李连花	1101	2	1	2	2	46	2	158	60	100	327	4.13	7.33	18	15	77.5	11.7	61	1.04	34.1	2.65	24.03
冯玉笑	1114	2	1	1	2	75	2	150	35	46	78	1.81	0.51	16	46	43.1	14.7	77	1.08	34.7	6.81	15.56
杨寿锦	1115	2	1	1	1	55	1	170	70	138	163	5.39	9.62	13	16	189.9	14.4	134	1.38	37.6	5.98	24.22
梁德荣	1117	2	2	2	1	55	1	169	75	168	230	5.57	15.2	22	26	221.4	30.3	79	0.91	32.9	2.62	26.26
谢达华	1118	2	1	2	2	44	1	168	75	4	10	13	18			139	0.89	32.4	4.61	1.16899e+200	0	26.57
曹灶新	1105	2	1	1	2	44	1	156	65	151	130	4.75	4.4	25	16	88.6	18.4	60	1.03	37.7	2.53	26.71
何北权	1121	2	1	2	1	71	1	165	61	130	176	4.38	7.09	32	33			94	0.99	39.9	3.27	22.41
丁伟家	1122	2	2	2	1	54	1	160	60	153	298	5.15	13.95	44	84	736	40.7	78	1.47	53	0.53	23.44
欧阳全标	1123	2	2	2	1	68	1	160	55	115	384	3.74	13.39	36	19	188.8	18.3	71	0.94	34.6	3.93	21.48
高演明	1124	2	1	2	1	74	1	164	60	144	375	4.63	15.42	86	386	5200	273.5	83	1.69	180	1.22	22.31
徐松光	1125	2	1	2	1	66	1	170	78	145	289	4.92	8.39	62	75	154	19.3	93	0.96	42.8	5.92	26.99
刘镜河	1106	2	1	2	1	53	1	170	65	164	186	5.81	7.39	22	17	75.9	15.6	87	1.04	36	3.43	22.49
吴振春	1107	2	1	2	1	46	1	162	68	178	218	5.65	10.12	35	28	139	17	78	1.18	48.8	4.46	25.91
植秀荣	1128	2	2	1	1	70	1	166	63	171	142	5.41	9.4	41	33	1197.6	176.6	94	1.3		3.31	22.86
李骆松	1129	2	1	2	2	68	2	155	50	127	384	4.15	12.55	43	209		181	69	1.01	28.2	3.54	20.81
毛旺照	1130	2	1	2	1	49	1	168	87.5	126	230	5.8	9.29	31	31	4789.9	550.3	80	1.03		2.88	31
张镇泽	1131	2	1	1	1	52	1	170	65	139	185	4.43	19.96	32	174	1852.1	103.4	108	1.01	34.8	3.05	22.49
吴艳英	1132	2	1	1	2	75	2	151	55	89	325	3.38	12.53	19	18	44.9	8.1	102	1.05	36.9	6.14	24.12
谢道民	1133	2	1	2	1	69	1	162	68	122	229	3.86	13.27		72	379.4	53.3	133	1.02	36.2	3.24	25.91
黎接	1135	2	1	2	2	65	2	155	68.5	119	245	3.99	7.4	29	24	151.7	10.7	56	0.88	33.3	3.37	28.51
潘国雄	1137	2	1	2	1	55	1	168	72	153	277	5.31	8.94	75	56	46	12.9	61	0.94	38.1	3.47	25.51
余文志	1139	2	2	2	1	63	1	170	71	135	265	4.08	5.12	32	22			92	0.89	39.7	3.49	24.57
梁淦奎	1143	2	1	2	1	56	1	165	68	146	212	5.54	7.04	50	27	1247.9	209.4	132	1.08	44.8	4.26	24.98
白继雄	1168	2	1	2	1	67	1	170	70	65	228	2.22	13.94	6	11	43.4	9.1	145	2.97	51.1	4.06	24.22
李焕好	1140	2	1	1	2	71	2	150	50	57	191	2.07	24.1	54	235	3551.6	52.6	164	6.71	83	3.18	22.22
陈柏	1149	2	1	1	1	70	1	170	70	73	68	2.79	14.6	1074	833	1426	36	119	1.11	46.8	2.27	24.22
邱伙秋	1150	2	1	2	1	58	1	170	71	170	279	5.92	7.51	19	18	130.5	11.3	104.3	0.94	38.6	3.47	24.57
阮茂纳	1151	2	2	2	1	63	1	165	53	142	246	4.86	7.62	19	15	77.2	13.3	81	0.97	38.4	2.43	19.47
陈光祥	1152	2	1	2	1	66	1	170	78.5	139	222	4.53	9	28	25	1384.6	122.4	93.1	1.16	163.8	3.2	27.16
黄映渠	1154	2	2	2	2	70	2	157	40	119	377	4.84	9.18	15	20	46.6	14	36	0.96	34.5	6.86	16.23
李勺威	1155	2	1	2	1	64	1	158	57	148	251	4.49	9.61	12	21	76.3	30	66	0.89	33.8	2.92	22.83
何灵彪	1156	2	1	2	1	52	1	161	65	167	250	5.43	12.69	24	29	342.7	19.5	99	1.03	147	4.63	25.08
邓连英	1142	2	1	2	2	66	2	141	51	88	213	2.8	9.59	20	20	48.2	7.3	67.7	1.12	47.9	2.39	25.65
张毅	1158	2	1	2	1	47	1	165	83	171	217	5.6	7.59	46	23	139.4	11	90	0.95	39	3.11	30.49
徐杰明	1159	2	1	2	1	65	1	155	56	136	190	4.39	14.32	11	12	139.4	11.4	58	1.11	38.2	2.81	23.31
李映元	1109	2	1	2	1	46	1	168	72	132	243	6.4	4.96	24	27	51	56	77	1.55	41.8	2.34	25.51
林屏	1163	2	1	1	2	63	2	152	59	125	276	4.47	7.71	22	21	63.4	9.9	62.4	1.08	33.5	3.7	25.54
谭雪勤	1164	2	1	2	2	63	2	157	55	122	229	4.2	6.46	19	22	117.4	12.6	53	0.94	38	3.4	22.31
黄建辉	1165	2	1	2	1	45	1	170	65	134	199	4.48	7.79	31	21	122.9	12.2	72	1.01	38.4	4.85	22.49
郑勉佳	1166	2	1	1	1	63	1	170	70	154	199	5.11	8.36	62	44	95.7	16.4	96	1.02	39.1	3.36	24.22
欧培南	1172	2	1	2	1	60	1	158	54	126	4	126	12.19	24	62	444.6	43.4	79.9	0.95	38.4	4.35	21.63
甘国静	1173	2	2	2	1	58	1	165	50	133	208	3.99	9.86	24	20	256.6	60.2	81	0.98	39	2.4	18.37
梁惜如	1174	2	2	1	2	54	2	158	60	124	192	4.7	9.14	11	17	134.3	16.4	56.2	0.81	34.7	4.24	24.03
杨润笑	1175	2	1	2	2	64	2	158	55	133	252	4.51	6.77	13	16	78.3	10.7	52.3	0.87	32.6	2.7	22.03
马惠如	1176	2	1	1	2	58	2	161	59	123	350	4.09	7.42	26	21	94.2	11.6	69	0.89	34.7	3.4	22.76
黎煜桃	1181	2	1	2	1	62	1	158	60	160	249	5.12	10.78	22	23	2173	136.1	124	0.87	38.3	4.17	24.03
李明凡	1182	2	1	2	1	51	1	168	56	134	239	4.38	9.56	18	42	177	25	74	0.98	35.6	6.85	19.84
金平清	1184	2	1	2	1	54	1	171	60	136	158	4.26	8.11		17	84.8	13	64.7	1.11	41.5	4.72	20.52
麦荣培	1187	2	1	1	1	49	1	168	65	118	337	4.13	8.54	35	28	237	19.8	72	1.05	38.9	6.25	23.03
王志银	1190	2	2	2	2	51	1	170	71	151	253	5.14	8	29	12	92.1	17.7	84.6	0.98	36.1	3.73	24.57
梁石坤	1191	2	2	2	1	49	1	160	57.5	151	184	4.99	7.67	22	24	74.5	10.1	59.5	1.02	44.2	3.24	22.46
向龙	1192	2	2	2	1	52	1	170	75	168	278	5.59	11.25	22	17	192	12	68	1	35.4	3.11	25.95
刘土华	1193	2	1	2	1	38	1	167	76	120	227	4.95	10.11	72	23	61.1	18.1	87	0.85	30.9	3.31	27.25
林少秋	1194	2	2	1	1	53	1	183	80	163	237	5.35	7.15	36	22	52.9	16.7	64.2	0.84	32.4	3.7	23.89
陈贯宏	1195	2	1	2	2	54	1	168	54	131	156	4.29	4.89	14	16	93.2	22.2	78	1	42.5	2.33	19.13
梁大军	1198	2	2	2	1	44	1	170	70	110	80	3.68	3.82	102	47	597.5	84.3	91.9	2.6	48.5	3.85	24.22
莫同南	1199	2	1	2	1	58	1	179	80	165	219	5.71	16.29	39	411	3704.3	338.2	94				24.97
梁旭明	11102	2	2	2	2	53	1	165	68	130	264	4.54	12.82	17	110	1324	100.1	75.6	1.07	37.8	2.84	24.98
